# Supplementary material for: Nurse‐Led Screening‐Triggered Early Specialized Palliative Care Program for Patients With Advanced Lung Cancer: A Multicenter Randomized Controlled Trial
Source: Cancer Med. 2024 Nov 18;13(22):e70325. doi: 10.1002/cam4.70325 (PMC11572738; doi:10.1002/cam4.70325)
Supplement: Supplementary file 1 — Table S1. [file CAM4-13-e70325-s002.xlsx]

## Sheet: Supplement 1
Supplements 1. Results of the brief questionnaires in the intervention group
				Positive screening (n=92)			Physical distress			Psychological distress			Social distress
				n			n	%		n	%		n	%
First brief questionnaires				75			58	77.3		39	52.0		51	68.0
Second brief questionnaires				9			7	77.8		4	44.4		1	11.1
Third brief questionnaires				4			3	75.0		0	0		1	25.0
Fourth brief questionnaires				3			2	66.7		0	0		1	33.3
Fifth brief questionnaires				1			1	100.0		1	100.0		0	0
