# Supplementary material for: Nurse‐Led Screening‐Triggered Early Specialized Palliative Care Program for Patients With Advanced Lung Cancer: A Multicenter Randomized Controlled Trial
Source: Cancer Med. 2024 Nov 18;13(22):e70325. doi: 10.1002/cam4.70325 (PMC11572738; doi:10.1002/cam4.70325)
Supplement: Supplementary file 2 — Table S2. [file CAM4-13-e70325-s001.xlsx]

## Sheet: Supplement 2
Supplements 2. Interventions by palliative care team members in the usual care group
			Number of patients receiving the intervention				Number of contacts per patient receiving the intervention
			n				Mean (SD)
Palliative care physicians			13				5.0 (9.0)
Advanced-level nurses			3				1.3 (0.5)
Psychiatrists			17				8.2 (8.3)
Psychologists			4				3.5 (2.7)
Social workers			13				1.8 (1.1)
Pharmacists			1				1.0 (1.0)
Nutritionists			25				2.5 (1.4)
		Abbreviations: SD, standard deviation
